# Supplementary material for: Physical flow effects can dictate plankton population dynamics
Source: J R Soc Interface. 2019 Aug 7;16(157):20190247. doi: 10.1098/rsif.2019.0247 (PMC6731511; doi:10.1098/rsif.2019.0247)
Supplement: Woodward et al. 1D Excitable Plankton Model Code [file rsif20190247supp1.m]

% This code solves the simplified advection-diffusion-reaction PDE system
% in a single spatial dimension using MATLAB R2018a's pdepe function

m = 0; %signifies rectangular geometry
x = linspace(50,150,100);
t = linspace(0,10000,10000);

U0 = 2; %background flow speed
mu = 0.012; %zooplankton death rate
sol = pdepe(m,@(x,t,u,DuDx) pdef(x,t,u,DuDx,U0,mu),@(x) icf(x,mu),@bcf,x,t);
u1 = sol(:,:,1); %extract phytoplankton population data from solution structure
u2 = sol(:,:,2); %extract zooplankton population data from solution structure

%The data contained in u1 and u2 can be manipulated to form various outputs
figure(5)
surf(u1(0.9*end:end,:)') %example surface plot of phytoplankton population
shading interp

% function that outlines the PDEs for use in pdepe
function [c,f,s] = pdef(x,~,u,DuDx,U0,mu)
c = [1;1];
beta = [0;2.222]; %maxey-riley coefficients for P and Z
L = 200; %diameter of eddy
v = (pi*beta*U0^2/L).*sin(4*pi.*x/L); %drift of particles due to maxey-riley effect
D = 1.6*[1;1]; %diffusivity
f = -v.*u + D.*DuDx; %calculation of the flux of particles
r = 0.3; %phytoplankton growth rate
K = 108; %phytoplankton carrying capacity
R_m = 0.7; %maximum specific predation rate
a = 5.7; %half-saturation constant
eps = 0.05; %zooplankton efficiency
s = [r*u(1)*(1-u(1)/K) - R_m*u(2)*u(1)^2/(u(1)^2+a^2); ...
    eps*R_m*u(2)*u(1)^2/(u(1)^2+a^2) - mu*u(2)]; %ecological reaction terms
end

% initial condition function for pdepe
function u0 = icf(~,mu)
r = 0.3;
K = 108;
R_m = 0.7;
a = 5.7;
eps = 0.05;
zeta = sqrt(eps*R_m/mu - 1);
pstar = a/zeta; %coexistence equilibrium value for P
zstar = r*eps*pstar/mu*(1-pstar/K); %and for Z
    if ~isreal(zeta)
        u0 = [4;5]; %use generic initial condition if there is no coexistence steady state available
    else
        u0 = [pstar;zstar]; %otherwise use calculated equilibrium constant across space
    end
end

% boundary condition function for pdepe: periodic boundaries
function [pl,ql,pr,qr] = bcf(~,~,~,~,~)
pl = [0;0];
ql = [1;1];
pr = [0;0];
qr = [1;1];
end
