# Supplementary material for: Physical flow effects can dictate plankton population dynamics
Source: J R Soc Interface. 2019 Aug 7;16(157):20190247. doi: 10.1098/rsif.2019.0247 (PMC6731511; doi:10.1098/rsif.2019.0247)
Supplement: Woodward et al. 2D Excitable Plankton Model Code [file rsif20190247supp2.m]

% This code solves the full advection-diffusion-reaction PDE system in 2
% spatial dimensions using central differencing for the spatial terms and
% explicit Euler for the reaction terms

ecol = 'pz'; %'pz' means ecological terms are included in simulation
mu = 0.012; %zooplankton death rate
flowint = 3.34; %background flow maximum speed
T = 365*3; %length of time to run simulation for
dt = 0.3; %timestep

Lx = 200; %diameter of flow cell
Ly = 200;
Nx = 50; %number of grid cells to solve for
Ny = Nx;

if flowint == 0
    Nx = 1;
    Ny = 1;
end

dx = Lx/Nx;
dy = Ly/Ny;
x = 0:dx/2:Lx;
y = 0:dy/2:Ly;
xp = linspace(0.5/Nx,Lx-0.5/Nx,Nx);
yp = linspace(0.5/Ny,Ly-0.5/Ny,Ny);
[xx,yy] = meshgrid(x,y);
[xxp,yyp] = meshgrid(xp,yp);

diff_p = 1.6; %diffusivity of phytoplankton
diff_z = diff_p;
rad = 1e-2; %radius of zooplankton
nu = 1e-6; %kinematic viscosity of water
mr_p = 1; %ratio of density of phytoplankton to fluid
mr_z = 1.1; %ratio of density of zooplankton to fluid

%maxey-riley drift coefficients for P and Z
maxri_p = 2*rad^2/(9*nu)*(1-mr_p);
maxri_z = 2*rad^2/(9*nu)*(1-mr_z);

ppgr = 0.3; %growth rate of phytoplankton
K = 108; %carrying capacity of phytoplankton
R_m = 0.7; %maximum specific predation rate
a = 5.7; %half-saturation constant
gam = 0.05; %efficiency of zooplankton

beta = sqrt(gam*R_m/mu - 1); %helpful quantity for calculating steady states

%define background cellular flow
u = flowint*sin(2*pi*xx/Lx).*cos(2*pi*yy/Ly);
v = -flowint*cos(2*pi*xx/Lx).*sin(2*pi*yy/Ly);

[ux,uy] = gradient(u,dx);
[vx,vy] = gradient(v,dy);

%calculate effective flow field for phytoplankton
Vx_p = u + maxri_p * (u.*ux + v.*uy);
Vy_p = v + maxri_p * (u.*vx + v.*vy);

%calculate effective flow field for zoooplankton
Vx_z = u + maxri_z * (u.*ux + v.*uy);
Vy_z = v + maxri_z * (u.*vx + v.*vy);

%calculate coexistence steady state as initial condition
pstar = a/beta;
zstar = ppgr*gam*pstar/mu*(1-pstar/K);

if mu > 0.034
    pstar = 5;
    zstar = 5;
end

initconc = [pstar zstar];

%initialise phytoplankton population as homogeneous distribution at
%equilibrium value
p0 = initconc(1)*ones(Nx,Ny)';
p = p0;
pnp1 = p0;

%initialise zooplankton population as homogeneous distribution at
%equilibrium value
z0 = initconc(2)*ones(Nx,Ny)';
z = z0;
znp1 = z0;

nsteps = round(T/dt - 0.5);
cx = dt/dx;
cy = dt/dy;

%initialise aggregation measure vectors for P and Z populations
aggp = (1-mean(mean(p))^2/mean(mean(p.^2)))*ones(nsteps+1,1);
aggz = (1-mean(mean(z))^2/mean(mean(z.^2)))*ones(nsteps+1,1);

%initialise vectors of population means for P and Z
pprop = mean(mean(p0))*ones(nsteps+1,1);
zprop = mean(mean(z0))*ones(nsteps+1,1);
ppropi = mean(mean(z0))*ones(nsteps+1,1);
ppropo = mean(mean(z0))*ones(nsteps+1,1);

for n = 1:nsteps

% calculate numerical scheme with central differencing on a staggered mesh and Euler's method
    for i = 1:Ny
        for j = 1:Nx
            
            if strcmp(ecol,'pz')
                logigrow = ppgr*p(i,j)*(1-p(i,j)/K);
                eaten = R_m*z(i,j)*p(i,j)*p(i,j) / (p(i,j)*p(i,j) + a^2);
                kill = gam * eaten;
                die = mu*z(i,j);
            end
            
            %calculate advection and diffusion
            pnp1(i,j) = p(i,j) ...
                - 0.5 * cx * (Vx_p(2*i,2*j*(j<Nx)+1)*(p(i,j*(j<Nx)+1) + p(i,j)) - Vx_p(2*i,2*j-1+2*Nx*(j==1))*(p(i,j-1+Nx*(j==1)) + p(i,j))) ...
                - 0.5 * cy * (Vy_p(2*i*(i<Ny)+1,2*j)*(p(i*(i<Ny)+1,j) + p(i,j)) - Vy_p(2*i-1+2*Ny*(i==1),2*j)*(p(i-1+Nx*(i==1),j) + p(i,j))) ...
                + diff_p * cx / dx * (p(i,j*(j<Nx)+1) - 2*p(i,j) + p(i,j-1+Nx*(j==1))) ...
                + diff_p * cy / dy * (p(i*(i<Ny)+1,j) - 2*p(i,j) + p(i-1+Ny*(i==1),j));
            
            %add on ecological terms
            if strcmp(ecol,'pz')
                pnp1(i,j) = pnp1(i,j) + dt*(logigrow - eaten);
            end
            
            %calculate advection and diffusion
            znp1(i,j) = z(i,j) ...
                - 0.5 * cx * (Vx_z(2*i,2*j*(j<Nx)+1)*(z(i,j*(j<Nx)+1) + z(i,j)) - Vx_z(2*i,2*j-1+2*Nx*(j==1))*(z(i,j-1+Nx*(j==1)) + z(i,j))) ...
                - 0.5 * cy * (Vy_z(2*i*(i<Ny)+1,2*j)*(z(i*(i<Ny)+1,j) + z(i,j)) - Vy_z(2*i-1+2*Ny*(i==1),2*j)*(z(i-1+Nx*(i==1),j) + z(i,j))) ...
                + diff_z * cx / dx * (z(i,j*(j<Nx)+1) - 2*z(i,j) + z(i,j-1+Nx*(j==1))) ...
                + diff_z * cy / dy * (z(i*(i<Ny)+1,j) - 2*z(i,j) + z(i-1+Ny*(i==1),j));
            
            %add on ecological terms
            if strcmp(ecol,'pz')
                znp1(i,j) = znp1(i,j) + dt*(kill - die);
            end
        end
    end
    
    p = pnp1;
    z = znp1;
    
    %calculate aggregation measures
    aggp(n+1) = 1-mean(mean(p))^2/mean(mean(p.^2));
    aggz(n+1) = 1-mean(mean(z))^2/mean(mean(z.^2));
    
    %calculate population means
    pprop(n+1) = mean(mean(p));
    zprop(n+1) = mean(mean(z));
    ppropi(n+1) = mean(mean(p(10:15,10:15)));
    ppropo(n+1) = mean(mean(p(23:27,23:27)));
    
end

%example plot of spatial averages of P and Z over time
figure;
hold on
plot(0:dt:T,pprop)
plot(0:dt:T,zprop)
xlim([0 T])
xlabel('time (days)')
legend('P','Z')

%example plot of aggregation of P and Z over time
figure;
hold on
ax=gca;
ax.ColorOrderIndex = 3;
plot(0:dt:T,aggp)
plot(0:dt:T,aggz)
xlim([0 T])
ylim([0 1])
xlabel('time (days)')
legend('\Pi_P','\Pi_Z','Location','northwest')
