# Supplementary material for: Physical flow effects can dictate plankton population dynamics
Source: J R Soc Interface. 2019 Aug 7;16(157):20190247. doi: 10.1098/rsif.2019.0247 (PMC6731511; doi:10.1098/rsif.2019.0247)
Supplement: Woodward et al. Graph Plotting Code [file rsif20190247supp3.m]

% IMPORTANT: load all of the data files from data.mat before running.

% Figure 5

figure(5);
clf
subplot(1,2,1)
hold on
speeds = 0:0.01:4.2;
ax = gca;
ax.ColorOrderIndex = 1;
plot(speeds,fig5leftblue(1,:))
plot(speeds,fig5leftred(1,:))
plot(speeds,fig5leftyellow(1,:))
ax = gca;
ax.ColorOrderIndex = 1;
plot(speeds,fig5leftblue(2,:))
plot(speeds,fig5leftred(2,:))
plot(speeds,fig5leftyellow(2,:))
xlabel('$U_0$','Interpreter','latex','Fontsize', 12)
ylabel('$\langle$P$\rangle$','Interpreter','latex','Fontsize', 12)
xlim([0 4.2])
ylim([0 90])

subplot(1,2,2)
hold on
ax = gca;
ax.ColorOrderIndex = 1;
plot(speeds,fig5rightblue(1,:))
plot(speeds,fig5rightred(1,:))
plot(speeds,fig5rightyellow(1,:))
ax = gca;
ax.ColorOrderIndex = 1;
plot(speeds,fig5rightblue(2,:))
plot(speeds,fig5rightred(2,:))
plot(speeds,fig5rightyellow(2,:))
xlabel('$U_0$','Interpreter','latex','Fontsize', 12)
ylabel('$\langle$P$\rangle$','Interpreter','latex','Fontsize', 12)
xlim([0 4.2])
ylim([0 90])

set(gcf,'position',[27,274,1040,420]);


% Figure 6

figure(6);
clf

subplot(1,2,1)
hold on
x2 = [fig6left(:,1); flipud(fig6left(:,1))];
between2 = [fig6left(:,2); flipud(fig6left(:,3))];
fill(x2, between2, [0.85 0.85 0.85],'LineStyle','none')
plot(fig6left(:,1),fig6left(:,2),'-','LineWidth',1.5)
plot(fig6left(:,1),fig6left(:,3),'-','LineWidth',1.5)
xlabel('$\mu\,\,$(days$^{-1})$','Interpreter','latex','Fontsize', 12)
ylabel('$U_0\,\,($m~s$^{-1})$','Interpreter','latex','Fontsize', 12)
xlim([0.001 0.034])
ylim([0 5])
text(0.007,1,'(a)')
text(0.024,1.5,'(b)')
text(0.021,4,'(c)')
set(gca,'TickDir','out')

subplot(1,2,2)
hold on
x2 = [fig6right(:,1); flipud(fig6right(:,1))];
between2 = [fig6right(:,2); flipud(fig6right(:,3))];
fill(x2, between2, [0.85 0.85 0.85],'LineStyle','none')
plot(fig6right(:,1),fig6right(:,2),'-','LineWidth',1.5)
plot(fig6right(:,1),fig6right(:,3),'-','LineWidth',1.5)
xlabel('$\mu\,\,$(days$^{-1})$','Interpreter','latex','Fontsize', 12)
ylabel('$U_0\,\,($m~s$^{-1})$','Interpreter','latex','Fontsize', 12)
xlim([0.001 0.034])
ylim([0 5])
text(0.007,1,'(a)')
text(0.024,1.5,'(b)')
text(0.021,4,'(c)')
set(gca,'TickDir','out')

set(gcf,'position',[54,239,1040,420]);


% Figure 7a

figure(7)
clf
hold on
for j=1:421
plot((j-1)*0.01,fig7a{1,j},'ko','MarkerFaceColor','black','MarkerSize',1.5)
plot((j-1)*0.01,fig7a{2,j},'ko','MarkerFaceColor','black','MarkerSize',1.5)
end
xlabel('$U_0$','Interpreter','latex','Fontsize', 12)
ylabel('$\langle P \rangle$','Interpreter','latex','Fontsize', 12)

set(gcf,'position',[81,204,560,420]);

clear ax between2 j speeds x2
